# Supplementary material for: Sawfly taxa (Hymenoptera, Symphyta) described by Edward Newman and Charles Healy
Source: Zookeys. 2014 Apr 4;(398):83–98. doi: 10.3897/zookeys.398.6595 (PMC3978228; doi:10.3897/zookeys.398.6595)
Supplement: XML Treatment for Euura mucronata [file zookeys.398.6595-treatment1.xml]

<!DOCTYPE tp:taxon-treatment
  PUBLIC "-//TaxonX//DTD Taxonomic Treatment Publishing DTD v0 20100105//EN" "tax-treatment-NSO.dtd">
<tp:taxon-treatment xmlns:tp="http://www.plazi.org/taxpub"><tp:treatment-meta><mixed-citation publication-type="journal"><person-group><name><surname>Liston</surname><given-names>Andrew D.</given-names></name><name><surname>Prous</surname><given-names>Marko</given-names></name></person-group><article-title>Sawfly taxa (Hymenoptera, Symphyta) described by Edward Newman and Charles Healy</article-title><source>Zookeys</source><day>4</day><month>4</month><year>2014</year><volume>2014</volume><issue>398</issue><fpage>83</fpage><lpage>98</lpage><pub-id pub-id-type="doi">10.3897/zookeys.398.6595</pub-id></mixed-citation></tp:treatment-meta><tp:nomenclature><tp:taxon-name>
                        <tp:taxon-name-part taxon-name-part-type="genus">Euura</tp:taxon-name-part>
                        <tp:taxon-name-part taxon-name-part-type="species">mucronata</tp:taxon-name-part>
                        <object-id xmlns:xlink="http://www.w3.org/1999/xlink" xlink:type="simple">http://species-id.net/wiki/Euura_mucronata</object-id>
                    </tp:taxon-name><tp:taxon-authority>(Hartig, 1837)</tp:taxon-authority><xref>(<tp:taxon-name>Tenthredinidae</tp:taxon-name>)</xref><tp:nomenclature-citation-list><tp:nomenclature-citation><tp:taxon-name>Euura gallae</tp:taxon-name><comment> Newman, January 1837: 260; sex not stated; type locality: Scotland. syn. n.</comment></tp:nomenclature-citation><tp:nomenclature-citation><tp:taxon-name>Nematus (Cryptocampus) mucronatus</tp:taxon-name><comment> Hartig, March 1837: 223; ♀♂; type locality: not stated.</comment></tp:nomenclature-citation></tp:nomenclature-citation-list></tp:nomenclature><tp:treatment-sec sec-type="Type material examined"><title>Type material examined.</title><p><italic><tp:taxon-name>Euura gallae</tp:taxon-name></italic>. Holotype ♀, figs 1–6: “[handwritten] Euura gallae Newm. [printed] Det. in Coll. Ent. Club, Inst.’d 1826. Pres’d 1927 by Club to Hope Coll.”, “[red] Holotype (teste A. Liston, 2013) Euura gallae Newman, 1837”, “Euura mucronata (Hartig, 1837) det. Liston 2013”, “DEI-GISHym 19993”. Condition: apical three flagellomeres of both antennae and right rear tarsus missing.</p></tp:treatment-sec><tp:treatment-sec sec-type="Discussion"><title>Discussion.</title><p>Newman’s very short original description of <italic><tp:taxon-name>Euura gallae</tp:taxon-name></italic>, based on a single specimen [holotype], is impossible to identify as belonging to one of the currently recognised species. The description reads: “Euura gallae. <italic>Nigra: antennis nigris, apice ferrugineis: pedibus pallidis</italic>. Black: mouth yellow; antennæ rust-coloured at the tip; the legs <italic>entirely</italic> pale. The insect is the size of <italic><tp:taxon-name>Nematus pallipes</tp:taxon-name></italic>: the only specimen I have observed was taken by Mr. Walker, in Scotland.”</p><p>Five specimens bearing the name <italic><tp:taxon-name>Euura gallae</tp:taxon-name></italic>, all females, were found in the Hope Collections. Four of these belong to the <italic><tp:taxon-name>Euura atra</tp:taxon-name></italic> species group. They have nearly completely dark mouthparts, except for the labrum, and the femora are conspicuously black basally. They therefore do not agree with the description of the holotype. The fifth specimen (<xref ref-type="fig" rid="F1">Figs 1–6</xref>) has more extensively pale mouthparts and antennae, the malar area is conspicuously pale, and the legs are almost completely pale. This specimen is identified as the holotype of <italic><tp:taxon-name>Euura gallae</tp:taxon-name></italic>.</p><p>Newman’s description of <italic><tp:taxon-name>Euura gallae</tp:taxon-name></italic> pre-dates Hartig’s of <italic><tp:taxon-name>Nematus mucronatus</tp:taxon-name></italic> by a couple of months. Article 23.9 of the International Code of Zoological Nomenclature is here applied, to reverse the precedence of the species names, because the name <italic><tp:taxon-name>Euura gallae</tp:taxon-name></italic> (nomen oblitum) has not been used as valid after 1899, and <italic><tp:taxon-name>Euura mucronata</tp:taxon-name></italic> (<italic><tp:taxon-name>Nematus mucronatus</tp:taxon-name></italic>: nomen protectum) has been used as a valid species name in [very many] more than 25 works published by more than 10 authors in the last 50 years. A list of these references is available from us on request.</p><p>The type species of <!--PageBreak--><!--PageBreak--><italic><tp:taxon-name>Euura</tp:taxon-name></italic> Newman, 1837 by subsequent designation of <xref ref-type="bibr" rid="B47">Rohwer (1911</xref>: 80) is <italic><tp:taxon-name>Euura gallae</tp:taxon-name></italic> Newman, 1837. <xref ref-type="bibr" rid="B13">Dalla Torre (1894</xref>: 276) listed <italic><tp:taxon-name>Euura gallae</tp:taxon-name></italic> as a valid species of <italic><tp:taxon-name>Cryptocampus</tp:taxon-name></italic> Hartig, 1837, but with a footnote “= ? <italic>C. saliceti</italic> (Fall.).” At this time, <italic><tp:taxon-name>Cryptocampus saliceti</tp:taxon-name></italic> (Fallén, 1808) was in use as the name of the species called <italic><tp:taxon-name>Euura mucronata</tp:taxon-name></italic> (Hartig, 1837) by most recent authors. <xref ref-type="bibr" rid="B31">Konow (1905b)</xref> placed <italic><tp:taxon-name>Euura gallae</tp:taxon-name></italic> as a synonym of <italic><tp:taxon-name>Cryptocampus medullarius</tp:taxon-name></italic> (Hartig, 1837). The latter is a junior subjective synonym of the species currently known as <italic><tp:taxon-name>Euura amerinae</tp:taxon-name></italic> (Linnaeus, 1758). <xref ref-type="bibr" rid="B47">Rohwer (1911</xref>: 94) and all subsequent authors followed Konow’s opinion, in that <italic>gallae</italic> was regarded as a synonym of <italic><tp:taxon-name>Euura amerinae</tp:taxon-name></italic>, or one of the subjective junior synonyms of that taxon. It is unlikely that any specialist, apart from Newman himself, has examined the holotype of <italic><tp:taxon-name>Euura gallae</tp:taxon-name></italic>. Clearly, the identity of <italic><tp:taxon-name>Euura gallae</tp:taxon-name></italic> has until now been widely misinterpreted. As a result of the new identification, the genus group name <italic><tp:taxon-name>Gemmura</tp:taxon-name></italic> E. L. Smith, 1968 (type species <italic><tp:taxon-name>Nematus mucronatus</tp:taxon-name></italic> Hartig, 1837), proposed as a subgenus of <italic><tp:taxon-name>Euura</tp:taxon-name></italic>, becomes a junior objective synonym of <italic><tp:taxon-name>Euura</tp:taxon-name></italic> Newman, sensu stricto. If in future it should be considered that recognition of subgenera within <italic><tp:taxon-name>Euura</tp:taxon-name></italic> is necessary, then a new name for the stem-galling groups would be needed. However, in our opinion there is at present neither sufficient phylogenetic support, nor a practical justification (because the genus includes too few species) for such an act. Distinction of species groups, if considered necessary, should be achieved by employing “informal” group names whose use is not regulated by the International Code of Zoological Nomenclature. Such names might, for example, be the “mucronata group” for the bud-gallers and the “atra group” for the stem-gallers.</p></tp:treatment-sec><tp:treatment-sec><!--Section generated to contain objects referenced in tp:taxon-treatment.--><fig id="F1" position="float" orientation="portrait"><label>Figures 1–6.</label><caption><p><italic><tp:taxon-name>Euura gallae</tp:taxon-name></italic> Newman, 1837; holotype <bold>1</bold> dorsal <bold>2</bold> head, dorsal <bold>3</bold> head, lateral <bold>4</bold> abdomen, dorsoapical <bold>5</bold> abdomen, lateral <bold>6</bold> labels.</p></caption><graphic xmlns:xlink="http://www.w3.org/1999/xlink" xlink:href="zookeys-398-083-g001.jpg" position="float" orientation="portrait" xlink:type="simple"/></fig></tp:treatment-sec><ref-list><ref id="B47"><mixed-citation xmlns:xlink="http://www.w3.org/1999/xlink" xlink:type="simple"><person-group><name name-style="western"><surname>Rohwer</surname><given-names>SA</given-names></name></person-group> (<year>1911</year>) <article-title>Technical papers on miscellaneous forest insects. II. The genotypes of the sawflies and woodwasps, or the superfamily Tenthredinoidea.</article-title><source>Technical series / US Department of Agriculture, Bureau of Entomology</source><volume>20</volume>: <fpage>69</fpage>–<lpage>109</lpage>.</mixed-citation></ref><ref id="B13"><mixed-citation xmlns:xlink="http://www.w3.org/1999/xlink" xlink:type="simple"><person-group><name name-style="western"><surname>Dalla Torre</surname><given-names>CG de</given-names></name></person-group> (<year>1894</year>) <source>Catalogus Hymenopterorum hucusque descriptorum systematicus et synonymicus</source>. <volume>Vol. 1: Tenthredinidae incl. Uroceridae (Phyllophaga &amp; Xylophaga)</volume>. <publisher-name>Sumptibus Guilelmi Engelmann</publisher-name>, <publisher-loc>Lipsiae</publisher-loc>, <size units="page">[6]+VIII+459 pp</size>.</mixed-citation></ref><ref id="B31"><mixed-citation xmlns:xlink="http://www.w3.org/1999/xlink" xlink:type="simple"><person-group><name name-style="western"><surname>Konow</surname><given-names>FW</given-names></name></person-group> (<year>1905b</year>) <article-title>Hymenoptera. Fam. Tenthredinidae.</article-title><source>Genera Insectorum</source><volume>29</volume>: <fpage>1</fpage>–<lpage>176</lpage>.</mixed-citation></ref></ref-list></tp:taxon-treatment>
