# Supplementary material for: Sawfly taxa (Hymenoptera, Symphyta) described by Edward Newman and Charles Healy
Source: Zookeys. 2014 Apr 4;(398):83–98. doi: 10.3897/zookeys.398.6595 (PMC3978228; doi:10.3897/zookeys.398.6595)
Supplement: XML Treatment for Fenella nigrita [file zookeys.398.6595-treatment2.xml]

<!DOCTYPE tp:taxon-treatment
  PUBLIC "-//TaxonX//DTD Taxonomic Treatment Publishing DTD v0 20100105//EN" "tax-treatment-NSO.dtd">
<tp:taxon-treatment xmlns:tp="http://www.plazi.org/taxpub"><tp:treatment-meta><mixed-citation publication-type="journal"><person-group><name><surname>Liston</surname><given-names>Andrew D.</given-names></name><name><surname>Prous</surname><given-names>Marko</given-names></name></person-group><article-title>Sawfly taxa (Hymenoptera, Symphyta) described by Edward Newman and Charles Healy</article-title><source>Zookeys</source><day>4</day><month>4</month><year>2014</year><volume>2014</volume><issue>398</issue><fpage>83</fpage><lpage>98</lpage><pub-id pub-id-type="doi">10.3897/zookeys.398.6595</pub-id></mixed-citation></tp:treatment-meta><tp:nomenclature><tp:taxon-name>
                        <tp:taxon-name-part taxon-name-part-type="genus">Fenella</tp:taxon-name-part>
                        <tp:taxon-name-part taxon-name-part-type="species">nigrita</tp:taxon-name-part>
                        <object-id xmlns:xlink="http://www.w3.org/1999/xlink" xlink:type="simple">http://species-id.net/wiki/Fenella_nigrita</object-id>
                    </tp:taxon-name><tp:taxon-authority>Westwood, 1839</tp:taxon-authority><xref>(<tp:taxon-name>Tenthredinidae</tp:taxon-name>)</xref><tp:nomenclature-citation-list><tp:nomenclature-citation><tp:taxon-name>Fenella nigrita</tp:taxon-name><comment> Westwood, 1839: 54; sex not stated; type locality: not stated.</comment></tp:nomenclature-citation><tp:nomenclature-citation><tp:taxon-name>Phyllotoma tormentillae</tp:taxon-name><comment> Healy, 1868: 140–141; larvae; adults reared [sex not stated] but not described; type locality: Highgate, Hornsey, Hampstead, Norwood and Croydon [parts of London].</comment></tp:nomenclature-citation></tp:nomenclature-citation-list></tp:nomenclature><tp:treatment-sec sec-type="Type material examined"><title>Type material examined.</title><p><italic><tp:taxon-name>Phyllotoma tormentillae</tp:taxon-name></italic>. Lectotype (<bold>hereby designated</bold>) ♀ [adult]: “[handwritten] Phyllotoma tormentillae, N. [printed] Det. in Coll. Ent. Club, Inst.’d 1826. Pres’d 1927 by Club to Hope Coll.”; “[red] Lectotype Phyllotoma tormentillae Healy, 1868 des. A. Liston 2013”; “Fenella nigrita Westwood, 1839 det. A. Liston 2013”, “DEI-GISHym 19994”. Condition: fair. Paralectotypes: 11♀ with same original labels, [blue] paralectotype labels, and “Fenella nigrita Westwood, 1839 det. A. Liston 2013”. One paralectotype has a large handwritten label reading “Phyllotoma Tormentillae N A complete life history of this species by Mr Healy appears in the Entomologist Vol iv p140”.</p></tp:treatment-sec><tp:treatment-sec sec-type="Discussion"><title>Discussion.</title><p>It is considered that the lectotype of <italic><tp:taxon-name>Phyllotoma tormentillae</tp:taxon-name></italic> [adult] was reared from the larvae described by Healy. The synonymy of <italic><tp:taxon-name>Phyllotoma tormentillae</tp:taxon-name></italic> with <italic><tp:taxon-name>Fenella nigrita</tp:taxon-name></italic> as given by <xref ref-type="bibr" rid="B27">Kirby (1882)</xref> and in various subsequent works is confirmed.</p></tp:treatment-sec><ref-list><ref id="B27"><mixed-citation xmlns:xlink="http://www.w3.org/1999/xlink" xlink:type="simple"><person-group><name name-style="western"><surname>Kirby</surname><given-names>WF</given-names></name></person-group> (<year>1882</year>) <source>List of Hymenoptera with Descriptions and Figures of the Typical Specimens in the British Museum</source>. <chapter-title>1. Tenthredinidae and Siricidae</chapter-title>. <comment>Printed by order of the trustees</comment>, <publisher-loc>London</publisher-loc>, <lpage>450</lpage> pp.</mixed-citation></ref></ref-list></tp:taxon-treatment>
