# Supplementary material for: Sawfly taxa (Hymenoptera, Symphyta) described by Edward Newman and Charles Healy
Source: Zookeys. 2014 Apr 4;(398):83–98. doi: 10.3897/zookeys.398.6595 (PMC3978228; doi:10.3897/zookeys.398.6595)
Supplement: XML Treatment for Harpiphorus lepidus [file zookeys.398.6595-treatment3.xml]

<!DOCTYPE tp:taxon-treatment
  PUBLIC "-//TaxonX//DTD Taxonomic Treatment Publishing DTD v0 20100105//EN" "tax-treatment-NSO.dtd">
<tp:taxon-treatment xmlns:tp="http://www.plazi.org/taxpub"><tp:treatment-meta><mixed-citation publication-type="journal"><person-group><name><surname>Liston</surname><given-names>Andrew D.</given-names></name><name><surname>Prous</surname><given-names>Marko</given-names></name></person-group><article-title>Sawfly taxa (Hymenoptera, Symphyta) described by Edward Newman and Charles Healy</article-title><source>Zookeys</source><day>4</day><month>4</month><year>2014</year><volume>2014</volume><issue>398</issue><fpage>83</fpage><lpage>98</lpage><pub-id pub-id-type="doi">10.3897/zookeys.398.6595</pub-id></mixed-citation></tp:treatment-meta><tp:nomenclature><tp:taxon-name>
                        <tp:taxon-name-part taxon-name-part-type="genus">Harpiphorus</tp:taxon-name-part>
                        <tp:taxon-name-part taxon-name-part-type="species">lepidus</tp:taxon-name-part>
                        <object-id xmlns:xlink="http://www.w3.org/1999/xlink" xlink:type="simple">http://species-id.net/wiki/Harpiphorus_lepidus</object-id>
                    </tp:taxon-name><tp:taxon-authority>(Klug, 1818)</tp:taxon-authority><xref>(<tp:taxon-name>Tenthredinidae</tp:taxon-name>)</xref><tp:nomenclature-citation-list><tp:nomenclature-citation><tp:taxon-name>Tenthredo (Emphytus) lepida</tp:taxon-name><comment> Klug, 1818: 277–278; ♀♂; type locality: Germany.</comment></tp:nomenclature-citation><tp:nomenclature-citation><tp:taxon-name>Fenusa ianthe</tp:taxon-name><comment> Newman, 1837: 261; sex not stated; type locality: “[..]woods of the metropolitan district[..]”  (= around London).</comment></tp:nomenclature-citation><tp:nomenclature-citation><tp:taxon-name>Asticta ianthe</tp:taxon-name><comment>: <xref ref-type="bibr" rid="B39">Newman (1838</xref>: 484), comb. n.</comment></tp:nomenclature-citation></tp:nomenclature-citation-list></tp:nomenclature><tp:treatment-sec sec-type="Type material examined"><title>Type material examined.</title><p><italic><tp:taxon-name>Fenusa ianthe</tp:taxon-name></italic>. Lectotype (<bold>hereby designated</bold>) ♀:”[handwritten] Phyllotoma”; “[handwritten] P. ianthe, Newm [printed] Det. in Coll. Ent. Club, Inst.’d 1826. Pres’d 1927 by Club to Hope Coll.”; “[red] Lectotype Fenusa ianthe Newman, 1837 des. A. Liston 2013”; “Harpiphorus lepidus (Klug, 1818) det. A. Liston 2013”, “DEI-GISHym 19995”. Condition: fair, but apical tarsomeres of all legs missing.</p></tp:treatment-sec><tp:treatment-sec sec-type="Discussion"><title>Discussion.</title><p>Although the sex of the type specimen[s] is not explicitly mentioned by Newman, the described colour pattern is found only in the female of this species. <!--PageBreak-->The comment “This insect appears generally distributed[..]” leads one to suppose that the description is based on more than one specimen. However, <xref ref-type="bibr" rid="B66">Westwood (1839</xref>: 53) wrote “This description is drawn from Mr. Newman’s typical specimen, which he has been so kind as to lend me; and of which the fore wings are unlike, the transverse nerve separating the first two submarginal cells being obliterated in one of them[..]”. The specimen here designated as lectotype possesses this abnormality (vein Rs+M is missing in the left forewing), and therefore is probably the same specimen as examined by Westwood. The synonymy of <italic><tp:taxon-name>Fenusa ianthe</tp:taxon-name></italic> with <italic><tp:taxon-name>Harpiphorus lepidus</tp:taxon-name></italic>, already adopted by <xref ref-type="bibr" rid="B27">Kirby (1882)</xref>, is confirmed.</p></tp:treatment-sec><ref-list><ref id="B39"><mixed-citation xmlns:xlink="http://www.w3.org/1999/xlink" xlink:type="simple"><person-group><name name-style="western"><surname>Newman</surname><given-names>E</given-names></name></person-group> (<year>1838</year>) <article-title>Entomological notes.</article-title><source>The Entomological Magazine</source><volume>5[1837–1838]</volume>(<issue>2</issue>, <issue>4</issue>, <issue>5</issue>): <fpage>483</fpage>–<lpage>500</lpage>.</mixed-citation></ref><ref id="B66"><mixed-citation xmlns:xlink="http://www.w3.org/1999/xlink" xlink:type="simple"><person-group><name name-style="western"><surname>Westwood</surname><given-names>JO</given-names></name></person-group> (<year>1839</year>) <article-title>Synopsis of the Genera of British Insects.</article-title> In: <person-group><name name-style="western"><surname>Westwood</surname><given-names>JO</given-names></name></person-group> (<year>1838–1840</year>) <source>An Introduction to the modern Classification of Insects; founded on the natural habits and corresponding organisation of the different families</source>. <publisher-name>Longman, Orme, Brown, Green &amp; Longmans</publisher-name>, <publisher-loc>London</publisher-loc>, <fpage>49</fpage>–<lpage>80</lpage>.</mixed-citation></ref><ref id="B27"><mixed-citation xmlns:xlink="http://www.w3.org/1999/xlink" xlink:type="simple"><person-group><name name-style="western"><surname>Kirby</surname><given-names>WF</given-names></name></person-group> (<year>1882</year>) <source>List of Hymenoptera with Descriptions and Figures of the Typical Specimens in the British Museum</source>. <chapter-title>1. Tenthredinidae and Siricidae</chapter-title>. <comment>Printed by order of the trustees</comment>, <publisher-loc>London</publisher-loc>, <lpage>450</lpage> pp.</mixed-citation></ref></ref-list></tp:taxon-treatment>
