# Supplementary material for: Sawfly taxa (Hymenoptera, Symphyta) described by Edward Newman and Charles Healy
Source: Zookeys. 2014 Apr 4;(398):83–98. doi: 10.3897/zookeys.398.6595 (PMC3978228; doi:10.3897/zookeys.398.6595)
Supplement: XML Treatment for Heterarthrus nemoratus [file zookeys.398.6595-treatment4.xml]

<!DOCTYPE tp:taxon-treatment
  PUBLIC "-//TaxonX//DTD Taxonomic Treatment Publishing DTD v0 20100105//EN" "tax-treatment-NSO.dtd">
<tp:taxon-treatment xmlns:tp="http://www.plazi.org/taxpub"><tp:treatment-meta><mixed-citation publication-type="journal"><person-group><name><surname>Liston</surname><given-names>Andrew D.</given-names></name><name><surname>Prous</surname><given-names>Marko</given-names></name></person-group><article-title>Sawfly taxa (Hymenoptera, Symphyta) described by Edward Newman and Charles Healy</article-title><source>Zookeys</source><day>4</day><month>4</month><year>2014</year><volume>2014</volume><issue>398</issue><fpage>83</fpage><lpage>98</lpage><pub-id pub-id-type="doi">10.3897/zookeys.398.6595</pub-id></mixed-citation></tp:treatment-meta><tp:nomenclature><tp:taxon-name>
                        <tp:taxon-name-part taxon-name-part-type="genus">Heterarthrus</tp:taxon-name-part>
                        <tp:taxon-name-part taxon-name-part-type="species">nemoratus</tp:taxon-name-part>
                        <object-id xmlns:xlink="http://www.w3.org/1999/xlink" xlink:type="simple">http://species-id.net/wiki/Heterarthrus_nemoratus</object-id>
                    </tp:taxon-name><tp:taxon-authority>(Fallén, 1808)</tp:taxon-authority><xref>(<tp:taxon-name>Tenthredinidae</tp:taxon-name>)</xref><tp:nomenclature-citation-list><tp:nomenclature-citation><tp:taxon-name>Hylotoma nemorata</tp:taxon-name><comment> Fallén, 1808: 47; ♀; type locality: Sweden [according to title of work].</comment></tp:nomenclature-citation><tp:nomenclature-citation><tp:taxon-name>Fenusa parviceps</tp:taxon-name><comment> Newman, 1837: 261–262; sex not stated; type locality not stated.</comment></tp:nomenclature-citation><tp:nomenclature-citation><tp:taxon-name>Druida parviceps</tp:taxon-name><comment> (Newman, 1837); <xref ref-type="bibr" rid="B39">Newman 1838</xref>: 484.</comment></tp:nomenclature-citation></tp:nomenclature-citation-list></tp:nomenclature><tp:treatment-sec sec-type="Type material examined"><title>Type material examined.</title><p><italic><tp:taxon-name>Fenusa parviceps</tp:taxon-name></italic>. Lectotype (<bold>hereby designated</bold>) ♀:”[handwritten] Druida parviceps, Newm [printed] Det. in Coll. Ent. Club, Inst.’d 1826. Pres’d 1927 by Club to Hope Coll.”; “[red] Lectotype Fenusa parviceps Newman, 1837 des. A. Liston 2013”; “Heterarthrus nemoratus (Fallén, 1808) det. A. Liston 2013”, “DEI-GISHym 19996”. Condition: fair. Paralectotypes: 2♀ and 1 cocoon-disc with same original labels, [blue] paralectotype labels, and “Heterarthrus nemoratus (Fallén, 1808) det. A. Liston 2013”.</p></tp:treatment-sec><tp:treatment-sec sec-type="Discussion"><title>Discussion.</title><p>The synonymy of <italic><tp:taxon-name>Fenusa parviceps</tp:taxon-name></italic> with <italic><tp:taxon-name>Heterarthrus nemoratus</tp:taxon-name></italic> as proposed by <xref ref-type="bibr" rid="B8">Cameron (1876)</xref> and adopted in numerous subsequent works, is confirmed.</p></tp:treatment-sec><ref-list><ref id="B39"><mixed-citation xmlns:xlink="http://www.w3.org/1999/xlink" xlink:type="simple"><person-group><name name-style="western"><surname>Newman</surname><given-names>E</given-names></name></person-group> (<year>1838</year>) <article-title>Entomological notes.</article-title><source>The Entomological Magazine</source><volume>5[1837–1838]</volume>(<issue>2</issue>, <issue>4</issue>, <issue>5</issue>): <fpage>483</fpage>–<lpage>500</lpage>.</mixed-citation></ref><ref id="B8"><mixed-citation xmlns:xlink="http://www.w3.org/1999/xlink" xlink:type="simple"><person-group><name name-style="western"><surname>Cameron</surname><given-names>P</given-names></name></person-group> (<year>1876</year>) <article-title>A Monographic revision of the British species of Phyllotoma.</article-title><source>Proceedings (&amp; Transactions) of the Natural History Society of Glasgow</source><volume>2</volume>[<issue>1869–1875</issue>]: <fpage>315</fpage>–<lpage>321</lpage>.</mixed-citation></ref></ref-list></tp:taxon-treatment>
