# Supplementary material for: Sawfly taxa (Hymenoptera, Symphyta) described by Edward Newman and Charles Healy
Source: Zookeys. 2014 Apr 4;(398):83–98. doi: 10.3897/zookeys.398.6595 (PMC3978228; doi:10.3897/zookeys.398.6595)
Supplement: XML Treatment for Hoplocampa alpina [file zookeys.398.6595-treatment5.xml]

<!DOCTYPE tp:taxon-treatment
  PUBLIC "-//TaxonX//DTD Taxonomic Treatment Publishing DTD v0 20100105//EN" "tax-treatment-NSO.dtd">
<tp:taxon-treatment xmlns:tp="http://www.plazi.org/taxpub"><tp:treatment-meta><mixed-citation publication-type="journal"><person-group><name><surname>Liston</surname><given-names>Andrew D.</given-names></name><name><surname>Prous</surname><given-names>Marko</given-names></name></person-group><article-title>Sawfly taxa (Hymenoptera, Symphyta) described by Edward Newman and Charles Healy</article-title><source>Zookeys</source><day>4</day><month>4</month><year>2014</year><volume>2014</volume><issue>398</issue><fpage>83</fpage><lpage>98</lpage><pub-id pub-id-type="doi">10.3897/zookeys.398.6595</pub-id></mixed-citation></tp:treatment-meta><tp:nomenclature><tp:taxon-name>
                        <tp:taxon-name-part taxon-name-part-type="genus">Hoplocampa</tp:taxon-name-part>
                        <tp:taxon-name-part taxon-name-part-type="species">alpina</tp:taxon-name-part>
                        <object-id xmlns:xlink="http://www.w3.org/1999/xlink" xlink:type="simple">http://species-id.net/wiki/Hoplocampa_alpina</object-id>
                    </tp:taxon-name><tp:taxon-authority>(Zetterstedt, 1838)</tp:taxon-authority><xref>(<tp:taxon-name>Tenthredinidae</tp:taxon-name>)</xref><tp:nomenclature-citation-list><tp:nomenclature-citation><tp:taxon-name>Tenthredo alpina</tp:taxon-name><comment> Zetterstedt, 1838: 339; ♀♂; type locality: “Raschstind in insula Schiervoe Nordlandiae; Gamstenstind ad Alteidet” [in northern Norway: see clarification by <xref ref-type="bibr" rid="B18">Greve (1986)</xref>].</comment></tp:nomenclature-citation><tp:nomenclature-citation><tp:taxon-name>Selandria pallida</tp:taxon-name><comment> Newman, 1837: 262; sex not stated; type locality: not stated.</comment></tp:nomenclature-citation></tp:nomenclature-citation-list></tp:nomenclature><tp:treatment-sec sec-type="Type material examined"><title>Type material examined.</title><p><italic><tp:taxon-name>Selandria pallida</tp:taxon-name></italic>. Lectotype (<bold>hereby designated</bold>) ♀:”[handwritten] Hoplocampa pallida, Steph. [printed] Det. in Coll. Ent. Club, Inst.’d 1826. Pres’d 1927 by Club to Hope Coll.”; “[red] Lectotype Selandria pallida Newman, 1837 des. A. Liston 2013”; “Hoplocampa alpina (Zetterstedt, 1838) det. A. Liston 2013”, “DEI-GISHym 19997”. Condition: fair. Paralectotype: 1♂ with same original label, [blue] paralectotype label, and “Hoplocampa alpina (Zetterstedt, 1838) det. A. Liston 2013”.</p><!--PageBreak--></tp:treatment-sec><tp:treatment-sec sec-type="Discussion"><title>Discussion.</title><p>Within <italic><tp:taxon-name>Hoplocampa</tp:taxon-name></italic>, <italic><tp:taxon-name>Selandria pallida</tp:taxon-name></italic> Newman is a junior secondary homonym of <italic><tp:taxon-name>Tenthredo pallida</tp:taxon-name></italic> Serville, 1823 (= <italic><tp:taxon-name>Hoplocampa flava</tp:taxon-name></italic> (Linnaeus, 1760): <xref ref-type="bibr" rid="B32">Lacourt 2000</xref>). The synonymy of <italic><tp:taxon-name>Selandria pallida</tp:taxon-name></italic> with <italic><tp:taxon-name>Hoplocampa alpina</tp:taxon-name></italic>, which has long been recognised (e.g. <xref ref-type="bibr" rid="B27">Kirby 1882</xref>), is confirmed.</p></tp:treatment-sec><ref-list><ref id="B18"><mixed-citation xmlns:xlink="http://www.w3.org/1999/xlink" xlink:type="simple"><person-group><name name-style="western"><surname>Greve</surname><given-names>L</given-names></name></person-group> (<year>1986</year>) <article-title>Gamstind / Gamstenstind og Raschtind. To insektlokaliteter fra Zetterstedts tid som i dag ikke finnes pa norske kartverk. Insekt-Nytt.</article-title><source>Medlemsblad for Norsk entomologisk forening</source><volume>11</volume>(<issue>1</issue>): <fpage>12</fpage>–<lpage>13</lpage>.</mixed-citation></ref><ref id="B32"><mixed-citation xmlns:xlink="http://www.w3.org/1999/xlink" xlink:type="simple"><person-group><name name-style="western"><surname>Lacourt</surname><given-names>J</given-names></name></person-group> (<year>2000</year>) <article-title>Liste des espèces de la famille des Tenthredinidae décrites par J. G. Audinet-Serville, en Mai 1823 et par A. L. M. Le Peletier Comte de Saint-Fargeau, en Août 1823, avec désignation de lectotypes (Hymenoptera, Symphyta).</article-title><source>Revue française d’Entomologie</source><series>(N. S.)</series><volume>22</volume>(<issue>2–3</issue>): <fpage>77</fpage>–<lpage>108</lpage>.</mixed-citation></ref><ref id="B27"><mixed-citation xmlns:xlink="http://www.w3.org/1999/xlink" xlink:type="simple"><person-group><name name-style="western"><surname>Kirby</surname><given-names>WF</given-names></name></person-group> (<year>1882</year>) <source>List of Hymenoptera with Descriptions and Figures of the Typical Specimens in the British Museum</source>. <chapter-title>1. Tenthredinidae and Siricidae</chapter-title>. <comment>Printed by order of the trustees</comment>, <publisher-loc>London</publisher-loc>, <lpage>450</lpage> pp.</mixed-citation></ref></ref-list></tp:taxon-treatment>
