# Supplementary material for: Sawfly taxa (Hymenoptera, Symphyta) described by Edward Newman and Charles Healy
Source: Zookeys. 2014 Apr 4;(398):83–98. doi: 10.3897/zookeys.398.6595 (PMC3978228; doi:10.3897/zookeys.398.6595)
Supplement: XML Treatment for Phylloecus [file zookeys.398.6595-treatment6.xml]

<!DOCTYPE tp:taxon-treatment
  PUBLIC "-//TaxonX//DTD Taxonomic Treatment Publishing DTD v0 20100105//EN" "tax-treatment-NSO.dtd">
<tp:taxon-treatment xmlns:tp="http://www.plazi.org/taxpub"><tp:treatment-meta><mixed-citation publication-type="journal"><person-group><name><surname>Liston</surname><given-names>Andrew D.</given-names></name><name><surname>Prous</surname><given-names>Marko</given-names></name></person-group><article-title>Sawfly taxa (Hymenoptera, Symphyta) described by Edward Newman and Charles Healy</article-title><source>Zookeys</source><day>4</day><month>4</month><year>2014</year><volume>2014</volume><issue>398</issue><fpage>83</fpage><lpage>98</lpage><pub-id pub-id-type="doi">10.3897/zookeys.398.6595</pub-id></mixed-citation></tp:treatment-meta><tp:nomenclature><tp:taxon-name>
                        <tp:taxon-name-part taxon-name-part-type="genus">Phylloecus</tp:taxon-name-part>
                        <object-id xmlns:xlink="http://www.w3.org/1999/xlink" xlink:type="simple">http://species-id.net/wiki/Phylloecus</object-id>
                    </tp:taxon-name><tp:taxon-authority>Newman, 1838</tp:taxon-authority><xref>(<tp:taxon-name>Cephidae</tp:taxon-name>)</xref><tp:nomenclature-citation-list><tp:nomenclature-citation><tp:taxon-name>Phylloecus</tp:taxon-name><comment> Newman, 1838: 485–486.</comment></tp:nomenclature-citation><tp:nomenclature-citation><tp:taxon-name>Phylloecus</tp:taxon-name><comment>: <xref ref-type="bibr" rid="B47">Rohwer 1911</xref>; type species designated as <italic><tp:taxon-name>Phylloecus faunus</tp:taxon-name></italic> Newman, 1838; placed as synonym of <italic><tp:taxon-name>Janus</tp:taxon-name></italic> Stephens, 1829.</comment></tp:nomenclature-citation><tp:nomenclature-citation><tp:taxon-name>Hartigia</tp:taxon-name><comment> Schiødte, 1839: 331–332, 347, 370. <xref ref-type="bibr" rid="B5">Boie 1855</xref>; type species designated as <italic><tp:taxon-name>Astatus satyrus</tp:taxon-name></italic> Panzer, 1801 [= <italic><tp:taxon-name>Phylloecus niger</tp:taxon-name></italic> (Harris, [1779])]. syn. n.</comment></tp:nomenclature-citation></tp:nomenclature-citation-list></tp:nomenclature><tp:treatment-sec sec-type="Discussion"><title>Discussion.</title><!--PageBreak--><p><italic><tp:taxon-name>Phylloecus faunus</tp:taxon-name></italic> was stated by <xref ref-type="bibr" rid="B1">Abe and Smith (1991)</xref> to have been designated by monotypy as the type species of <italic><tp:taxon-name>Phylloecus</tp:taxon-name></italic> Newman, 1838. This is not so, because <xref ref-type="bibr" rid="B39">Newman (1838</xref>, p. 486) ends his discussion on his new genus with the words “[..] but it seemed to me that the division containing <italic><tp:taxon-name>Faunus</tp:taxon-name></italic>,&amp;c. is equally distinct, and therefore I would submit the propriety of raising these also, to the rank of a genus, under the name <italic><tp:taxon-name>Phylloecus</tp:taxon-name></italic>”. His foregoing text makes it clear that at least <italic><tp:taxon-name>Cephus satyrus</tp:taxon-name></italic> (Panzer, 1801) (a junior synonym of <italic><tp:taxon-name>Hartigia nigra</tp:taxon-name></italic> (M. Harris, [1779]) was thus considered also to belong to <italic><tp:taxon-name>Phylloecus</tp:taxon-name></italic>. <xref ref-type="bibr" rid="B47">Rohwer (1911)</xref> interpreted this correctly and accordingly designated <italic><tp:taxon-name>Phylloecus faunus</tp:taxon-name></italic> as type species. However, <xref ref-type="bibr" rid="B47">Rohwer (1911</xref>, p. 94 [index], under the names <italic>cynosbati</italic> and <italic>faunus</italic>) makes it clear that he regarded <italic><tp:taxon-name>Phylloecus faunus</tp:taxon-name></italic> as conspecific with <italic><tp:taxon-name>Janus cynosbati</tp:taxon-name></italic> (Linnaeus, 1758) (= <italic><tp:taxon-name>Janus femoratus</tp:taxon-name></italic> (Curtis, 1830): see <xref ref-type="bibr" rid="B4">Blank et al. (2009)</xref> on nomenclature). From Newman’s description and subsequent discussion it is evident that his concept of <italic><tp:taxon-name>Phylloecus</tp:taxon-name></italic> corresponds closely with that of what in recent years has been called <italic><tp:taxon-name>Hartigia</tp:taxon-name></italic>, and this correct interpretation was followed by various authors during the 19th Century. The lectotype of <italic><tp:taxon-name>Phylloecus faunus</tp:taxon-name></italic> belongs to the species recently known as <italic><tp:taxon-name>Hartigia helleri</tp:taxon-name></italic> (Taschenberg, 1871) (see below, under <italic><tp:taxon-name>Phylloecus faunus</tp:taxon-name></italic>). <xref ref-type="bibr" rid="B3">Benson (1951)</xref> and <xref ref-type="bibr" rid="B41">Pagliano and Scaramozzino (1990)</xref> treated <italic><tp:taxon-name>Hartigia</tp:taxon-name></italic> and <italic><tp:taxon-name>Phylloecus</tp:taxon-name></italic> as synonymous, but did not use the latter as the valid name. On the other hand, the misinterpretation of <italic><tp:taxon-name>Phylloecus</tp:taxon-name></italic> as <italic><tp:taxon-name>Janus</tp:taxon-name></italic> also has a long history, which can be traced back at least to <xref ref-type="bibr" rid="B27">Kirby (1882)</xref>, and in recent years this wrong synonymy has become universally accepted. The International Code of Zoological Nomenclature (<xref ref-type="bibr" rid="B24">ICZN 1999</xref>) unfortunately provides no opportunity of maintaining the name <italic><tp:taxon-name>Hartigia</tp:taxon-name></italic> in precedence over <italic><tp:taxon-name>Phylloecus</tp:taxon-name></italic>, because the use of <italic><tp:taxon-name>Phylloecus</tp:taxon-name></italic> as a valid name after 1899, by for example <xref ref-type="bibr" rid="B37">Marchand (1902)</xref> and <xref ref-type="bibr" rid="B45">Richter von Binnenthal (1903)</xref>, precludes the application of Article 23.9. (reversal of precedence). Neither are the species of <italic><tp:taxon-name>Phylloecus</tp:taxon-name></italic> of such economic, scientific or cultural importance that an application to the Commission to conserve the name <italic><tp:taxon-name>Hartigia</tp:taxon-name></italic> seems likely to achieve success, although some species are of rather minor significance to growers of soft fruit and ornamental roses in North America (<xref ref-type="bibr" rid="B54">Smith DR 1986</xref>), and <italic><tp:taxon-name>Phylloecus faunus</tp:taxon-name></italic> has been considered for use in the biological control of <italic><tp:taxon-name>Rubus</tp:taxon-name></italic> in Australia (e.g. <xref ref-type="bibr" rid="B7">Bruzzese 1982</xref>; as <italic><tp:taxon-name>Hartigia albomaculatus</tp:taxon-name></italic>). As a result of the new synonymy, the following species names are either newly transferred to <italic><tp:taxon-name>Phylloecus</tp:taxon-name></italic> (comb. n.) or the original name combinations are re-instated as valid (comb. rev.). New combinations are followed in parentheses by the original combination of the species group name. Only the nominal species which were considered to be valid by <xref ref-type="bibr" rid="B59">Taeger et al. (2010)</xref> are listed:</p><p><italic><tp:taxon-name>Phylloecus agilis</tp:taxon-name></italic> (F. Smith, 1874), comb. n. (<italic><tp:taxon-name>Cephus agilis</tp:taxon-name></italic>)</p><p><italic><tp:taxon-name>Phylloecus albotegularis</tp:taxon-name></italic> (Wei &amp; Nie, 1996), comb. n. (<italic><tp:taxon-name>Hartigia albotegularis</tp:taxon-name></italic>)</p><p><italic><tp:taxon-name>Phylloecus algiricus</tp:taxon-name></italic> André, 1881 comb. rev.</p><p><italic><tp:taxon-name>Phylloecus bicinctus</tp:taxon-name></italic> Provancher, 1875 comb. rev.</p><p><italic><tp:taxon-name>Phylloecus cheni</tp:taxon-name></italic> (Wei &amp; Nie, 1999), comb. n. (<italic><tp:taxon-name>Hartigia cheni</tp:taxon-name></italic>)</p><p><italic><tp:taxon-name>Phylloecus coreanus</tp:taxon-name></italic> (Takeuchi, 1938), comb. n. (<italic><tp:taxon-name>Hartigia coreana</tp:taxon-name></italic>)</p><p><italic><tp:taxon-name>Phylloecus cowichanus</tp:taxon-name></italic> (Ries, 1937), comb. n. (<italic><tp:taxon-name>Hartigia cowichana</tp:taxon-name></italic>)</p><p><italic><tp:taxon-name>Phylloecus elevatus</tp:taxon-name></italic> (Maa, 1944), comb. n. (<italic><tp:taxon-name>Hartigia elevata</tp:taxon-name></italic>)</p><p><italic><tp:taxon-name>Phylloecus epigonus</tp:taxon-name></italic> (Zhelochovtsev, 1961), comb. n. (<italic><tp:taxon-name>Hartigia epigona</tp:taxon-name></italic>)</p><p><italic><tp:taxon-name>Phylloecus etorofensis</tp:taxon-name></italic> (Takeuchi, 1955), comb. n. (<italic><tp:taxon-name>Hartigia etorofensis</tp:taxon-name></italic>)</p><p><italic><tp:taxon-name>Phylloecus fasciatus</tp:taxon-name></italic> (Cresson, 1880), comb. n. (<italic><tp:taxon-name>Cephus fasciatus</tp:taxon-name></italic>)</p><p><italic><tp:taxon-name>Phylloecus faunus</tp:taxon-name></italic> Newman, 1838, comb. rev.</p><p><italic><tp:taxon-name>Phylloecus kamijoi</tp:taxon-name></italic> (Shinohara, 1999), comb. n. (<italic><tp:taxon-name>Hartigia kamijoi</tp:taxon-name></italic>)</p><p><italic><tp:taxon-name>Phylloecus linearis</tp:taxon-name></italic> (Schrank, 1781), comb. n. (<italic><tp:taxon-name>Tenthredo linearis</tp:taxon-name></italic>)</p><p><italic><tp:taxon-name>Phylloecus mexicanus</tp:taxon-name></italic> (Guerin, [1844]), comb. n. (<italic><tp:taxon-name>Cephus mexicanus</tp:taxon-name></italic>)</p><p><italic><tp:taxon-name>Phylloecus minutus</tp:taxon-name></italic> (Wei &amp; Nie, 1997), comb. n. (<italic><tp:taxon-name>Hartigia minuta</tp:taxon-name></italic>)</p><p><italic><tp:taxon-name>Phylloecus niger</tp:taxon-name></italic> (M. Harris, [1779]), comb. n. (<italic><tp:taxon-name>Sirex niger</tp:taxon-name></italic>)</p><p><italic><tp:taxon-name>Phylloecus nigratus</tp:taxon-name></italic> (Dovnar-Zapolskij, 1931), comb. n. (<italic><tp:taxon-name>Pachycephus nigratus</tp:taxon-name></italic>)</p><p><italic><tp:taxon-name>Phylloecus nigritus</tp:taxon-name></italic> (Forsius, 1918), comb. n. (<italic><tp:taxon-name>Macrocephus nigritus</tp:taxon-name></italic>)</p><p><italic><tp:taxon-name>Phylloecus nigrotibialis</tp:taxon-name></italic> (Wei &amp; Nie, <italic>1977</italic>), comb. n. (<italic><tp:taxon-name>Hartigia nigrotibialis</tp:taxon-name></italic>)</p><p><italic><tp:taxon-name>Phylloecus pyrrha</tp:taxon-name></italic> (Zhelochovtsev, 1968), comb. n. (<italic><tp:taxon-name>Hartigia pyrrha</tp:taxon-name></italic>) [Zhelochovtsev gives no etymology for this species name. It is here considered to be a noun, the name of a figure in Greek mythology]</p><p><italic><tp:taxon-name>Phylloecus riesi</tp:taxon-name></italic> (D. R. Smith, 1986), comb. n. (<italic><tp:taxon-name>Hartigia riesi</tp:taxon-name></italic>)</p><p><italic><tp:taxon-name>Phylloecus sibiricola</tp:taxon-name></italic> Jakovlev, 1891 comb. rev.</p><p><italic><tp:taxon-name>Phylloecus simulator</tp:taxon-name></italic> (Kokujev, 1910), comb. n. (<italic><tp:taxon-name>Macrocephus simulator</tp:taxon-name></italic>)</p><p><italic><tp:taxon-name>Phylloecus stackelbergi</tp:taxon-name></italic> (Gussakovskij, 1945), comb. n. (<italic><tp:taxon-name>Hissarocephus stackelbergi</tp:taxon-name></italic>)</p><p><italic><tp:taxon-name>Phylloecus stigmaticalis</tp:taxon-name></italic> (Wei &amp; Nie, 1996), comb. n. (<italic><tp:taxon-name>Hartigia stigmaticalis</tp:taxon-name></italic>)</p><p><italic><tp:taxon-name>Phylloecus trimaculatus</tp:taxon-name></italic> (Say, 1824), comb. n. (<italic><tp:taxon-name>Cephus trimaculatus</tp:taxon-name></italic>)</p><p><italic><tp:taxon-name>Phylloecus viator</tp:taxon-name></italic> (F. Smith, 1874), comb. n. (<italic><tp:taxon-name>Cephus viator</tp:taxon-name></italic>)</p><p><italic><tp:taxon-name>Phylloecus xanthostoma</tp:taxon-name></italic> (Eversmann, 1847), comb. n. (<italic><tp:taxon-name>Cephus xanthostoma</tp:taxon-name></italic>)</p><p><italic><tp:taxon-name>Phylloecus zhengi</tp:taxon-name></italic> (Wei &amp; Nie, 1996), comb. n. (<italic><tp:taxon-name>Hartigia zhengi</tp:taxon-name></italic>)</p><!--PageBreak--></tp:treatment-sec><ref-list><ref id="B47"><mixed-citation xmlns:xlink="http://www.w3.org/1999/xlink" xlink:type="simple"><person-group><name name-style="western"><surname>Rohwer</surname><given-names>SA</given-names></name></person-group> (<year>1911</year>) <article-title>Technical papers on miscellaneous forest insects. II. The genotypes of the sawflies and woodwasps, or the superfamily Tenthredinoidea.</article-title><source>Technical series / US Department of Agriculture, Bureau of Entomology</source><volume>20</volume>: <fpage>69</fpage>–<lpage>109</lpage>.</mixed-citation></ref><ref id="B5"><mixed-citation xmlns:xlink="http://www.w3.org/1999/xlink" xlink:type="simple"><person-group><name name-style="western"><surname>Boie</surname><given-names>F</given-names></name></person-group> (<year>1855</year>) <article-title>Beobachtungen und Bemerkungen.</article-title><source>Stettiner entomologische Zeitung</source><volume>16</volume>: <fpage>48</fpage>–<lpage>51</lpage>.</mixed-citation></ref><ref id="B1"><mixed-citation xmlns:xlink="http://www.w3.org/1999/xlink" xlink:type="simple"><person-group><name name-style="western"><surname>Abe</surname><given-names>M</given-names></name><name name-style="western"><surname>Smith</surname><given-names>DR</given-names></name></person-group> (<year>1991</year>) <article-title>The Genus-group Names of Symphyta (Hymenoptera) and Their Type Species.</article-title><source>Esakia</source><volume>31</volume>: <fpage>1</fpage>–<lpage>115</lpage>.</mixed-citation></ref><ref id="B39"><mixed-citation xmlns:xlink="http://www.w3.org/1999/xlink" xlink:type="simple"><person-group><name name-style="western"><surname>Newman</surname><given-names>E</given-names></name></person-group> (<year>1838</year>) <article-title>Entomological notes.</article-title><source>The Entomological Magazine</source><volume>5[1837–1838]</volume>(<issue>2</issue>, <issue>4</issue>, <issue>5</issue>): <fpage>483</fpage>–<lpage>500</lpage>.</mixed-citation></ref><ref id="B4"><mixed-citation xmlns:xlink="http://www.w3.org/1999/xlink" xlink:type="simple"><person-group><name name-style="western"><surname>Blank</surname><given-names>SM</given-names></name><name name-style="western"><surname>Taeger</surname><given-names>A</given-names></name><name name-style="western"><surname>Liston</surname><given-names>AD</given-names></name><name name-style="western"><surname>Smith</surname><given-names>DR</given-names></name><name name-style="western"><surname>Rasnitsyn</surname><given-names>AP</given-names></name><name name-style="western"><surname>Shinohara</surname><given-names>A</given-names></name><name name-style="western"><surname>Heidemaa</surname><given-names>M</given-names></name><name name-style="western"><surname>Viitasaari</surname><given-names>M</given-names></name></person-group> (<year>2009</year>) <article-title>Studies toward a World Catalog of Symphyta (Hymenoptera).</article-title><source>Zootaxa</source><volume>2254</volume>: <fpage>1</fpage>–<lpage>96</lpage>.</mixed-citation></ref><ref id="B3"><mixed-citation xmlns:xlink="http://www.w3.org/1999/xlink" xlink:type="simple"><person-group><name name-style="western"><surname>Benson</surname><given-names>RB</given-names></name></person-group> (<year>1951</year>) <article-title>Hymenoptera, Symphyta</article-title>. <source>Handbooks for the Identification of British Insects</source><volume>6</volume>(<issue>2a</issue>): <fpage>1</fpage>–<lpage>49</lpage>.</mixed-citation></ref><ref id="B41"><mixed-citation xmlns:xlink="http://www.w3.org/1999/xlink" xlink:type="simple"><person-group><name name-style="western"><surname>Pagliano</surname><given-names>G</given-names></name><name name-style="western"><surname>Scaramozzino</surname><given-names>PL</given-names></name></person-group> (<year>1990</year>) <article-title>Elenco dei Generi di Hymenoptera del Mondo.</article-title><source>Memorie della Società Entomologica Italiana</source><volume>68</volume>/<supplement>Suppl. 122[1989]</supplement>(<issue>1</issue>): <fpage>1</fpage>–<lpage>210</lpage>.</mixed-citation></ref><ref id="B27"><mixed-citation xmlns:xlink="http://www.w3.org/1999/xlink" xlink:type="simple"><person-group><name name-style="western"><surname>Kirby</surname><given-names>WF</given-names></name></person-group> (<year>1882</year>) <source>List of Hymenoptera with Descriptions and Figures of the Typical Specimens in the British Museum</source>. <chapter-title>1. Tenthredinidae and Siricidae</chapter-title>. <comment>Printed by order of the trustees</comment>, <publisher-loc>London</publisher-loc>, <lpage>450</lpage> pp.</mixed-citation></ref><ref id="B24"><mixed-citation xmlns:xlink="http://www.w3.org/1999/xlink" xlink:type="simple"><person-group><name name-style="western"><surname>ICZN</surname><given-names>[International Commission on Zoological Nomenclature]</given-names></name></person-group> (<year>1999</year>) <source>International code of zoological nomenclature.</source><edition>Fourth Edition</edition>. <publisher-name>The International Trust for Zoological Nomenclature</publisher-name>, <publisher-loc>London</publisher-loc>, <lpage>306</lpage> pp.</mixed-citation></ref><ref id="B37"><mixed-citation xmlns:xlink="http://www.w3.org/1999/xlink" xlink:type="simple"><person-group><name name-style="western"><surname>Marchand</surname><given-names>E</given-names></name></person-group> (<year>1902</year>) <article-title>Inventaire des Tenthrédonides ou Mouches à scie (Hymenoptera - Chalastogastra) recueillies aux environs de Nantes suivi de notices sur quelques espèces particulièrement nuisibles.</article-title><source>Bulletin de la Société des Sciences Naturelles de l’Ouest de la France</source>, <series>2e sér.</series>, <volume>2</volume>(<issue>3–4</issue>): <fpage>233</fpage>–<lpage>296</lpage>.</mixed-citation></ref><ref id="B45"><mixed-citation xmlns:xlink="http://www.w3.org/1999/xlink" xlink:type="simple"><person-group><name name-style="western"><surname>Richter von Binnenthal</surname><given-names>F</given-names></name></person-group> (<year>1903</year>) <article-title>Die Rosenschädlinge aus dem Tierreiche, deren wirksame Abwehr und Bekämpfung.</article-title><source>Ein Ratgeber für die gärtnerische Praxis</source>. <publisher-name>Verlagsbuchhandlung Eugen Ulmer</publisher-name>, <publisher-loc>Stuttgart</publisher-loc>, <size units="page">X+392 pp</size>.</mixed-citation></ref><ref id="B54"><mixed-citation xmlns:xlink="http://www.w3.org/1999/xlink" xlink:type="simple"><person-group><name name-style="western"><surname>Smith</surname><given-names>DR</given-names></name></person-group> (<year>1986</year>) <article-title>The berry and rose stem-borers of the genus Hartigia in North America (Hymenoptera: Cephidae).</article-title><source>Transactions of the American Entomological Society</source><volume>112</volume>: <fpage>129</fpage>–<lpage>145</lpage>.</mixed-citation></ref><ref id="B7"><mixed-citation xmlns:xlink="http://www.w3.org/1999/xlink" xlink:type="simple"><person-group><name name-style="western"><surname>Bruzzese</surname><given-names>E</given-names></name></person-group> (<year>1982</year>) <article-title>The host specificity of Hartigia albomaculatus (Hym., Cephidae) and its potential effectiveness in the biological control of European blackberry.</article-title><source>Entomophaga</source><volume>27</volume>(<issue>3</issue>): <fpage>335</fpage>–<lpage>342</lpage>. doi: <ext-link ext-link-type="doi" xlink:href="10.1007/BF02374817" xlink:type="simple">10.1007/BF02374817</ext-link></mixed-citation></ref><ref id="B59"><mixed-citation xmlns:xlink="http://www.w3.org/1999/xlink" xlink:type="simple"><person-group><name name-style="western"><surname>Taeger</surname><given-names>A</given-names></name><name name-style="western"><surname>Blank</surname><given-names>SM</given-names></name><name name-style="western"><surname>Liston</surname><given-names>AD</given-names></name></person-group> (<year>2010</year>) <article-title>World Catalog of Symphyta (Hymenoptera).</article-title><source>Zootaxa</source><volume>2580</volume>: <fpage>1</fpage>–<lpage>1064</lpage>.</mixed-citation></ref></ref-list></tp:taxon-treatment>
