# Supplementary material for: Sawfly taxa (Hymenoptera, Symphyta) described by Edward Newman and Charles Healy
Source: Zookeys. 2014 Apr 4;(398):83–98. doi: 10.3897/zookeys.398.6595 (PMC3978228; doi:10.3897/zookeys.398.6595)
Supplement: XML Treatment for Phylloecus faunus [file zookeys.398.6595-treatment7.xml]

<!DOCTYPE tp:taxon-treatment
  PUBLIC "-//TaxonX//DTD Taxonomic Treatment Publishing DTD v0 20100105//EN" "tax-treatment-NSO.dtd">
<tp:taxon-treatment xmlns:tp="http://www.plazi.org/taxpub"><tp:treatment-meta><mixed-citation publication-type="journal"><person-group><name><surname>Liston</surname><given-names>Andrew D.</given-names></name><name><surname>Prous</surname><given-names>Marko</given-names></name></person-group><article-title>Sawfly taxa (Hymenoptera, Symphyta) described by Edward Newman and Charles Healy</article-title><source>Zookeys</source><day>4</day><month>4</month><year>2014</year><volume>2014</volume><issue>398</issue><fpage>83</fpage><lpage>98</lpage><pub-id pub-id-type="doi">10.3897/zookeys.398.6595</pub-id></mixed-citation></tp:treatment-meta><tp:nomenclature><tp:taxon-name>
                        <tp:taxon-name-part taxon-name-part-type="genus">Phylloecus</tp:taxon-name-part>
                        <tp:taxon-name-part taxon-name-part-type="species">faunus</tp:taxon-name-part>
                        <object-id xmlns:xlink="http://www.w3.org/1999/xlink" xlink:type="simple">http://species-id.net/wiki/Phylloecus_faunus</object-id>
                    </tp:taxon-name><tp:taxon-authority>Newman, 1838</tp:taxon-authority><tp:taxon-status xmlns:xlink="http://www.w3.org/1999/xlink" xlink:type="simple">spec. rev.</tp:taxon-status><xref>(<tp:taxon-name>Cephidae</tp:taxon-name>)</xref><tp:nomenclature-citation-list><tp:nomenclature-citation><tp:taxon-name>Phylloecus faunus</tp:taxon-name><comment> Newman, 1838: 485–486; ♀♂; type locality: “in the vicinity of London”. Note: <italic>faunus</italic> is a noun; the name of a Roman deity.</comment></tp:nomenclature-citation><tp:nomenclature-citation><tp:taxon-name>Cephus helleri</tp:taxon-name><comment> Taschenberg, 1871: 305–306; ♀; type locality: Insula Lesina [Island of Hvar, Croatia]. syn. n.</comment></tp:nomenclature-citation></tp:nomenclature-citation-list></tp:nomenclature><tp:treatment-sec sec-type="Type material examined"><title>Type material examined.</title><p><italic><tp:taxon-name>Phylloecus faunus</tp:taxon-name></italic>. Lectotype (<bold>hereby designated</bold>) ♀, <xref ref-type="fig" rid="F2">Figs 7–12</xref>. “[handwritten] Phylloecus faunus, Newm. [printed] Det. in Coll. Ent. Club, Inst.’d 1826. Pres’d 1927 by Club to Hope Coll.”; “[handwritten] Faunus Newm.”; “[red] Lectotype Phylloecus faunus Newman, 1838 des. A. Liston 2013”; “Hartigia faunus (Newman, 1838) det. A. Liston 2013”. Condition: missing most of right antennal flagellum, most tarsi except right middle and rear; abdomen after tergum 5 glued to specimen.</p></tp:treatment-sec><tp:treatment-sec sec-type="Discussion"><title>Discussion.</title><p>[see also under <italic><tp:taxon-name>Phylloecus</tp:taxon-name></italic>, above]. Newman refers to a syntype series of three specimens of <italic><tp:taxon-name>Phylloecus faunus</tp:taxon-name></italic>: “Two specimens of this insect have been taken by Mr. Ingall, and one by Mr. Stephens”. The single specimen examined agrees well with the brief description. Most taxonomic works and catalogues (e.g. <xref ref-type="bibr" rid="B30">Konow 1905a</xref>; <xref ref-type="bibr" rid="B59">Taeger et al. 2010</xref>) have until now placed <italic><tp:taxon-name>Phylloecus faunus</tp:taxon-name></italic> as a synonym of <italic><tp:taxon-name>Janus cynosbati</tp:taxon-name></italic> (Linnaeus, 1758), although it should have been apparent from several characters described or discussed by <xref ref-type="bibr" rid="B39">Newman (1838)</xref>, that these are not conspecific. The mistaken synonymy was possibly first published by <xref ref-type="bibr" rid="B27">Kirby (1882)</xref>.</p><p>Although the name <!--PageBreak--><!--PageBreak--><italic>faunus</italic> has not to the best of our knowledge been used as valid after 1899, neither has the name <italic>helleri</italic> been sufficiently used (in 21 publications by 27 authors including co-authors) as valid in the last fifty years to satisfy the conditions of Article 23.9 (reversal of precedence) of the International Code of Zoological Nomenclature (<xref ref-type="bibr" rid="B24">ICZN 1999</xref>). A list of these references is available from us on request. The lectotype of <italic><tp:taxon-name>Phylloecus faunus</tp:taxon-name></italic> agrees in all important points with the characterisation of <italic><tp:taxon-name>Hartigia helleri</tp:taxon-name></italic> by <xref ref-type="bibr" rid="B26">Jansen (1998)</xref>. <xref ref-type="bibr" rid="B44">Quinlan (1970)</xref> identified a second female specimen in the Natural History Museum, London, which should be regarded as a paralectotype of <italic><tp:taxon-name>Phylloecus faunus</tp:taxon-name></italic>, as <italic><tp:taxon-name>Hartigia albomaculatus</tp:taxon-name></italic> [sic!], noted that it bore a label “faunas” [presumably in reality <italic>faunus</italic>] and mentioned that no reliable information is available on where it was caught. One might doubt the reliability of Newman’s statement that the types of <italic><tp:taxon-name>Phylloecus faunus</tp:taxon-name></italic> were collected around London, because under its synonyms <italic><tp:taxon-name>Hartigia albomaculata</tp:taxon-name></italic> and <italic><tp:taxon-name>Hartigia helleri</tp:taxon-name></italic> no evidence for the presence of this species in the British Isles has been published, and because neither of the two type specimens still in existence bears any explicit label data referring to the collection locality. However, an occurrence in the London area, at least historically, seems not unlikely. <xref ref-type="bibr" rid="B9">Chevin (1993)</xref> presented several records from northern France, under the name <italic><tp:taxon-name>Hartigia albomaculata</tp:taxon-name></italic>, and later (<xref ref-type="bibr" rid="B10">Chevin and Chevin 2007</xref>) recorded <italic><tp:taxon-name>Hartigia helleri</tp:taxon-name></italic> from the Département de la Manche, not far from the Channel coast. It is concluded that <italic><tp:taxon-name>Phylloecus faunus</tp:taxon-name></italic> should be used as the valid name of the species referred to in recent years first as <italic><tp:taxon-name>Hartigia albomaculata</tp:taxon-name></italic> (or <italic><tp:taxon-name>Hartigia albomaculatus</tp:taxon-name></italic>, misspelling) and latterly as <italic><tp:taxon-name>Hartigia helleri</tp:taxon-name></italic>, and that after weighing up the evidence, the type locality of <italic><tp:taxon-name>Phylloecus faunus</tp:taxon-name></italic> can be accepted as being in the area of London.</p></tp:treatment-sec><tp:treatment-sec><!--Section generated to contain objects referenced in tp:taxon-treatment.--><fig id="F2" position="float" orientation="portrait"><label>Figures 7–12.</label><caption><p><italic><tp:taxon-name>Phylloecus faunus</tp:taxon-name></italic> Newman, 1838; lectotype. <bold>7</bold> dorsal <bold>8</bold> abdomen, dorsoapical <bold>9</bold> head, frontal <bold>10</bold> head, dorsal <bold>11</bold> abdomen, lateroapical <bold>12</bold> labels.</p></caption><graphic xmlns:xlink="http://www.w3.org/1999/xlink" xlink:href="zookeys-398-083-g002.jpg" position="float" orientation="portrait" xlink:type="simple"/></fig></tp:treatment-sec><ref-list><ref id="B30"><mixed-citation xmlns:xlink="http://www.w3.org/1999/xlink" xlink:type="simple"><person-group><name name-style="western"><surname>Konow</surname><given-names>FW</given-names></name></person-group> (<year>1905a</year>) <article-title>Hymenoptera. Fam. Lydidae.</article-title><source>Genera Insectorum</source><volume>27</volume>: <fpage>1</fpage>–<lpage>27</lpage>.</mixed-citation></ref><ref id="B59"><mixed-citation xmlns:xlink="http://www.w3.org/1999/xlink" xlink:type="simple"><person-group><name name-style="western"><surname>Taeger</surname><given-names>A</given-names></name><name name-style="western"><surname>Blank</surname><given-names>SM</given-names></name><name name-style="western"><surname>Liston</surname><given-names>AD</given-names></name></person-group> (<year>2010</year>) <article-title>World Catalog of Symphyta (Hymenoptera).</article-title><source>Zootaxa</source><volume>2580</volume>: <fpage>1</fpage>–<lpage>1064</lpage>.</mixed-citation></ref><ref id="B39"><mixed-citation xmlns:xlink="http://www.w3.org/1999/xlink" xlink:type="simple"><person-group><name name-style="western"><surname>Newman</surname><given-names>E</given-names></name></person-group> (<year>1838</year>) <article-title>Entomological notes.</article-title><source>The Entomological Magazine</source><volume>5[1837–1838]</volume>(<issue>2</issue>, <issue>4</issue>, <issue>5</issue>): <fpage>483</fpage>–<lpage>500</lpage>.</mixed-citation></ref><ref id="B27"><mixed-citation xmlns:xlink="http://www.w3.org/1999/xlink" xlink:type="simple"><person-group><name name-style="western"><surname>Kirby</surname><given-names>WF</given-names></name></person-group> (<year>1882</year>) <source>List of Hymenoptera with Descriptions and Figures of the Typical Specimens in the British Museum</source>. <chapter-title>1. Tenthredinidae and Siricidae</chapter-title>. <comment>Printed by order of the trustees</comment>, <publisher-loc>London</publisher-loc>, <lpage>450</lpage> pp.</mixed-citation></ref><ref id="B24"><mixed-citation xmlns:xlink="http://www.w3.org/1999/xlink" xlink:type="simple"><person-group><name name-style="western"><surname>ICZN</surname><given-names>[International Commission on Zoological Nomenclature]</given-names></name></person-group> (<year>1999</year>) <source>International code of zoological nomenclature.</source><edition>Fourth Edition</edition>. <publisher-name>The International Trust for Zoological Nomenclature</publisher-name>, <publisher-loc>London</publisher-loc>, <lpage>306</lpage> pp.</mixed-citation></ref><ref id="B26"><mixed-citation xmlns:xlink="http://www.w3.org/1999/xlink" xlink:type="simple"><person-group><name name-style="western"><surname>Jansen</surname><given-names>E</given-names></name></person-group> (<year>1998</year>) <article-title>Die Gattung Hartigia Schiødte, 1838 in Europa (Hymenoptera: Cephidae).</article-title> In: <person-group><name name-style="western"><surname>Taeger</surname><given-names>A</given-names></name><name name-style="western"><surname>Blank</surname><given-names>SM</given-names></name></person-group> (<role>Eds</role>) <source>Pflanzenwespen Deutschlands (Hymenoptera, Symphyta). Kommentierte Bestandsaufnahme</source>. <publisher-name>Goecke &amp; Evers</publisher-name>, <publisher-loc>Keltern</publisher-loc><fpage>301</fpage>–<lpage>318</lpage>.</mixed-citation></ref><ref id="B44"><mixed-citation xmlns:xlink="http://www.w3.org/1999/xlink" xlink:type="simple"><person-group><name name-style="western"><surname>Quinlan</surname><given-names>J</given-names></name></person-group> (<year>1970</year>) <article-title>The identity of Hartigia albomaculatus (J. P. E. F. Stein) (Hymenoptera: Tenthredinidae).</article-title><source>The Entomologist</source><volume>103</volume>: <fpage>304</fpage>–<lpage>306</lpage>.</mixed-citation></ref><ref id="B9"><mixed-citation xmlns:xlink="http://www.w3.org/1999/xlink" xlink:type="simple"><person-group><name name-style="western"><surname>Chevin</surname><given-names>H</given-names></name></person-group> (<year>1993</year>) <article-title>Hartigia albomacula (Stein) espece souvent confondue avec Hartigia nigra (Harris) (Hymenoptera, Cephidae). L‘Entomologiste.</article-title><source>Revue d‘Amateurs</source><volume>49</volume>(<issue>6</issue>): <fpage>273</fpage>–<lpage>276</lpage>.</mixed-citation></ref><ref id="B10"><mixed-citation xmlns:xlink="http://www.w3.org/1999/xlink" xlink:type="simple"><person-group><name name-style="western"><surname>Chevin</surname><given-names>H</given-names></name><name name-style="western"><surname>Chevin</surname><given-names>S</given-names></name></person-group> (<year>2007</year>) <article-title>Inventaire des Hyménoptères Symphytes (Tenthrèdes) du Département de la Manche.</article-title><source>Cahiers des Naturalistes, Bulletin des Naturalistes Parisiens</source><volume>56</volume>(<issue>1–2</issue>): <fpage>1</fpage>–<lpage>22</lpage>.</mixed-citation></ref></ref-list></tp:taxon-treatment>
